# Supplementary material for: NanoArrayPAD−X: Nanoprobe Array and 3D-µPAD for the Simultaneous Detection of Respiratory Pathogens and Biomarkers at the Point of Care
Source: Biosensors (Basel). 2025 Oct 28;15(11):715. doi: 10.3390/bios15110715 (PMC12650703; doi:10.3390/bios15110715)
Supplement: Supplementary file 1 [file biosensors-15-00715-s001.zip]

Archive with 1 entries (1 files):
- biosensors-3903885-supplementary.docx
